# Supplementary material for: Structural Elucidation of an Atropisomeric Entcassiflavan-(4β→8)-Epicatechin Isolated from Dalbergia monetaria L.f. Based on NMR and ECD Calculations in Comparison to Experimental Data
Source: Molecules. 2022 Apr 13;27(8):2512. doi: 10.3390/molecules27082512 (PMC9028727; doi:10.3390/molecules27082512)
Supplement: Supplementary file 1 [file molecules-27-02512-s001.zip]

Archive with 1 entries (1 files):
- molecules-1602333-supplementary.pdf
